# Supplementary material for: Slow-wave sleep predicts long-term social functioning in severe mental illness
Source: PLoS One. 2018 Aug 29;13(8):e0202198. doi: 10.1371/journal.pone.0202198 (PMC6114721; doi:10.1371/journal.pone.0202198)
Supplement: S1 Dataset — (XLSX) [file pone.0202198.s001.xlsx]

## Sheet: Tabelle1
Subject	Diagnosis	Sex	Age	Time to follow-up [years]	Social functioning at baseline [Score]	Social functioning at follow-up [Score]	Total sleep time at baseline [min]	Sleep efficiency at baseline [%]	N1 sleep at baseline [min]	N2 sleep at baseline [min]	Slow-wave sleep at baseline [min]	REM sleep at baseline [min]	REM sleep latency [min]	No. of hospitalizations between baseline and follow-up	Hamilton Rating Scale for Depression at baseline	Hamilton Rating Scale for Depression at follow-up	Negative symptoms subscale of the PANSS at baseline	Negative symptoms subscale of the PANSS at follow-up	Positive symptoms subscale of the PANSS at baseline	Positive symptoms subscale of the PANSS at follow-up	General psychopathology subscale of the PANSS at baseline	General psychopathology subscale of the PANSS at follow-up	Symptom Severity at baseline [normalized T-values]	Symptom Severity at follow-up [normalized T-values]	Verbal memory (VLMT) [no. of correctly memorized words across all runs]	Trail Making Test B at follow up [sec]	Rey-Osterrieth Complex Figure [no. of correct recalls]	Scholarly education [years]
1	Depression	m	33	6.16986	7	8	457	92	63	273.5	39.5	81	78.5	0	16	1							43.88	31.08				12
2	Depression	m	36	5.59452	5	6	397.5	84.9	41.5	183.5	66.5	106	53.5	3	21	10							48.15	38.76	38	39	22	13
3	Depression	w	38	5.3726	7	8	385	83.7	39	197	67	82	160.5	0	24	11							51	39.91	52	47	23	10
4	Depression	w	44	4.53699	8	8	369	76.4	57.5	185	28.5	98	149	0	18	11							45.88	39.91	63	50	26.5	10
5	Depression	w	31	5.53973	8	7	420	91.4	29	267	39	85	61.5	0	27	17							53.56	45.03	57	148.4	22	10
6	Depression	w	30	5.02466	8	8	477.5	98.2	24	215	131.5	107	61	1	27	8							53.56	37.35	60	94	24.5	13
7	Depression	w	24	4.97534	7	7	381.5	97.3	16.5	194	87.5	83.5	69.5	0	22	4							49.29	33.93	64	32.2	31	13
8	Depression	w	44	4.84384	5	7	272.5	64.3	29	178	19.5	46	187.5	0	18	9							45.88	38.2	50	50.6	16	9
9	Depression	w	47	4.11781	8	6	362	91.1	33	150.5	68	110.5	73	1	21	13							48.44	41.61	46	95	13.5	13
10	Depression	w	26	4.89863	6	7	392	89.1	12.5	191.5	87.5	100.5	47	0	20	1							47.59	31.37	60	41	28	12
11	Depression	w	34	3.77534	7	7	410.5	85.2	19.5	184	90	117		4	24	20							51	47.59	59	56	29.5	13
12	Depression	m	26	3.99726	7	5	425	85.8	46	204.5	84.5	90	60.5	0	23	2							49.85	31.94	60	39.7	26	12
13	Depression	w	42	4.29315	8	8	442.5	91.9	30.5	270	81.5	60.5	126	1	19	18							46.73	45.88	51	56.4	19	10
14	Depression	w	47	3.83836	7	4	226	53.4	57	155.5	8	5.5	73	1	22	20							49.29	47.59	62	40.4	26.5	13
15	Depression	m	42	3.86849	8	8	360.5	78	76.5	232	31	21	60.5	0	19	10							46.44	38.76	55	44	33	10
16	Depression	w	36	3.6137	7	7	420	93.6	12.5	231	67.5	109	65	0	28	12							54.41	40.76	72	38.6	36	13
17	Schizophrenia	m	27	7.33973	5	4	466.5	98.3	55.5	249.5	44.5	117	92.5	7			9	7	18	21	54	59	30.53	27.29	50	90.6	27	9
18	Schizophrenia	w	33	5.02192	5	4	396.5	81	59	214	30	93.5	78.5	1			21	9	15	8	67	35	49.98	30.53	45	181	13.5	9
19	Schizophrenia	w	30	4.4411	7	7	358.5	73.8	29.5	187.5	54	87.5	39	0			22	9	25	15	93	60	51.605	30.53	54	91	17.5	10
20	Schizophrenia	w	38	4.77808	7	5	451.5	97.5	92.5	247.5	9	102.5	148.5	3			23	15	12	7	77	50	53.225	40.26	48	285	15	10
21	Schizophrenia	w	44	4.03836	7	7	452	85.7	79	257.5	51	64.5	92.5	1			25	7	13	7	70	30	56.467	27.29	49	68	13	13
22	Schizophrenia	m	37	3.95616	5	4	339.5	87.1	169.5	116.5	5	48.5	154	5			18	7	10	9	64	36	41.88	27.29	61	57.6	29	13
23	Schizophrenia	m	42	5.17534	2	3	418	82.5	78	185.5	38.5	116	79	2			27	12	28	13	109	54	59.708	35.4	22	80	21	9
24	Schizophrenia	m	43	10.0986	5	4	325.5	69.9	32.1	254.4	0.5	38.5	57	2			18	7	17	7	56	31	45.12	27.29	44	83	10.5	13
25	Schizophrenia	w	48	10.5507	5	2	449	83.6	47.5	297.5	20	84	83	8			21	7	27	21	87	54	49.98	27.29	40	15	15	13
26	Schizophrenia	w	38	9.77534	6	5	447.5	85.4	13.5	253	65.5	115.5	65	6			21	9	14	8	70	35	49.98	30.53	41	127	16.5	10
27	Schizophrenia	w	33	9.36438	7	8	410.5	80.6	21	191	59	139.5	77	8			12	7	18	7	52	30	35.4	27.29	50	55	12.5	13
28	Schizophrenia	w	40	9.16438	5	7	470	88.9	33	248	73	116	91.5	0			19	7	13	7	65	32	46.74	27.29	58	42	27.5	13
29	Schizophrenia	m	41	8.79178	5	6	198	64.9	18.5	144	0.5	35	68	1			24	11	24	9	90	39	54.85	33.78	53	89	8	13
30	Schizophrenia	m	40	9.48767	5	6	440.5	81.6	57	166.5	82.5	134.5	76	3			18	8	13	7	55	39	45.12	28.91	56	42	26.5	13
31	Schizophrenia	m	34	10.5425	5	2	382.5	86.7	15.5	203.5	79	84.5	53	50			27	12	17	14	82	42	59.71	35.4	60	66	24	9
